# Supplementary material for: Detection and Characterization of Protein Interactions In Vivo by a Simple Live-Cell Imaging Method
Source: PLoS One. 2013 May 1;8(5):e62195. doi: 10.1371/journal.pone.0062195 (PMC3641059; doi:10.1371/journal.pone.0062195)
Supplement: Dataset S1 — Colocalization of prey-GFP and anchor-RFP-FKBP as a measurement of recruitment in automated screen for PPIs using PICT. (XLSX) [file pone.0062195.s004.xlsx]

## Sheet: Final file
ORF	Area Col. +Rap/-Rap	t-test	log(1/t-test)
YKR054C	0.168772	0.00490307	0.00213461
YBL063W	0.538167	0.194771	0.0940807
YHR082C	0.274959	0.065962	0.0296355
YDR422C	0.289188	0.019014	0.00833721
YOR267C	0.315489	0.103844	0.0476161
YLR362W	0.641565	0.217032	0.106256
YMR104C	0.0817901	0.0399287	0.0176965
YHR206W	0.0853218	0.0169262	0.00741389
YPR111W	0.0543059	0.00672211	0.00292923
YBR274W	0.257862	0.0578612	0.0258851
YGR123C	2.23597	0.155033	0.809576
YFL033C	0.159382	0.00261526	0.00113728
YDR166C	15.6227	5.53688e-05	4.25673
YGR188C	0.0870534	0.0139974	0.00612195
YHR205W	0.399335	0.107154	0.0492235
YOR208W	0.191641	0.0620054	0.0277996
YLR006C	0.266553	0.040754	0.01807
YPR161C	0.0950068	0.0114926	0.00502006
YDL025C	0.41075	0.0617763	0.0276936
YMR036C	0.166492	0.0931943	0.0424858
YGL190C	0.574108	0.154551	0.0729128
YOR231W	0.0546866	0.0354287	0.0156656
YDR283C	0.260095	0.145173	0.0681219
YOL045W	0.179094	0.0153718	0.00672774
YER075C	0.215391	0.0107304	0.00468535
YPL153C	0.234436	0.0195262	0.00856399
YMR216C	0.230477	0.0122311	0.00534465
YDR436W	0.372426	0.118339	0.0546986
YOL113W	0.674768	0.354271	0.18995
YLR248W	0.464328	0.0717379	0.0323294
YLR433C	0.142738	0.0552158	0.0246674
YBR028C	0.829692	0.361134	0.19459
YDL017W	0.316698	0.011681	0.00510286
YAL017W	0.215496	0.0148385	0.00649258
YOL100W	0.31692	0.0189191	0.00829516
YFR040W	0.388999	0.141263	0.0661399
YGL229C	0.327581	0.0877989	0.0399094
YKL168C	0.59192	0.135677	0.0633241
YIL105C	0.900839	0.32178	0.16863
YBL007C	0.457467	9.22745e-07	4.00743e-07
YML057W	0.525778	0.107483	0.0493833
YFR028C	0.414825	0.144457	0.067758
YPL140C	2.41446	0.051246	1.29034
YBL056W	0.525975	0.138549	0.0647694
YER129W	1.81794	0.0579953	1.23661
YJL098W	2.50758	0.0661335	1.17958
YPL150W	1.25854	0.349422	0.45665
YGL216W	0.715718	0.311488	0.162089
YMR277W	0.218452	0.0227539	0.00999603
YPL155C	0.97507	0.467836	0.273954
YAL016W	1.13304	0.433459	0.363052
YMR198W	0.00411541	4.37572e-12	1.9004e-12
YPL179W	1.1155	0.437779	0.358745
YDL159W	0.75155	0.318725	0.166677
YPL026C	0.936418	0.460127	0.267709
YER089C	0.838448	0.354963	0.190415
YEL061C	8.69265	0.14171	0.848599
YPL141C	0.29609	0.0508608	0.0226701
YNL183C	0.381195	0.134988	0.0629779
YPR141C	10.0319	0.0979456	1.00902
YKL126W	0.931272	0.447847	0.25794
YDR477W	1.70709	0.207351	0.683294
YMR291W	3.29683	0.149818	0.824435
YKL139W	1.66544	0.225536	0.646785
YDL101C	0.583794	0.208657	0.101635
YDR523C	0.339447	0.0449643	0.0199804
YDR247W	0.658299	0.124456	0.0577222
YLR113W	0.586023	0.212068	0.103511
YBR125C	0.107701	0.0516083	0.0230122
YGR052W	0.0636311	0.0392279	0.0173796
YPL236C	0.982191	0.483507	0.286936
YJL006C	0.993014	0.497185	0.298591
YGR262C	0.67486	0.255496	0.128133
YKL190W	0.503799	0.204994	0.0996299
YGL021W	0.163351	0.0370125	0.0163794
YLR289W	0.364642	0.0360864	0.0159619
YOL016C	0.172888	0.0684407	0.0307895
YDL188C	0.520562	0.123299	0.0571487
YFL029C	2.71396	0.108263	0.965521
YBL016W	0.406966	0.0843408	0.0382662
YDL236W	1.25123	0.414569	0.382403
YAL009W	0.569962	0.134638	0.0628024
YPR073C	0.682202	0.243716	0.121315
YHL028W	0.550256	0.0940324	0.0428873
YKL173W	5.12575	0.101147	0.995048
YFR014C	0.369963	0.0685161	0.0308246
YNL207W	0.694833	0.255164	0.127939
YNL307C	0.295403	0.0377385	0.0167069
YGR040W	0.158771	0.0432901	0.0192197
YOR061W	0.923896	0.446301	0.256727
YDL047W	0.437759	0.0805562	0.0364748
YNL099C	0.709759	0.316536	0.165285
YGR203W	0.786212	0.333982	0.176514
YFL026W	1.51833	0.200156	0.698632
YOR076C	0.516251	0.149352	0.0702499
YGL099W	3.41726	0.201178	0.69642
YGL059W	0.342764	0.0188444	0.00826213
YER027C	0.264078	0.0154971	0.00678301
YIL035C	3.28672	0.212039	0.673584
YNR032W	0.567535	0.211451	0.103171
YPL031C	1.43653	0.304275	0.516734
YGR014W	1.66829	0.128918	0.889687
YKL166C	0.239306	0.0719854	0.0324452
YDR385W	2.20492	0.144885	0.838977
YDR172W	0.28307	0.113178	0.0521636
YKR084C	2.12425	0.0534982	1.27166
YCR079W	0.466907	0.108077	0.0496727
YJL164C	0.0277938	0.00214252	0.000931482
YMR139W	3.376	0.0331876	1.47902
YPL209C	12.6692	0.0236082	1.62694
YDL230W	4.21011	0.0441247	1.35532
YDR075W	1.23573	0.350542	0.45526
YER139C	0.601599	0.130992	0.0609763
YHR079C	0.416854	0.13875	0.064871
YDL248W	2.09714	0.0334162	1.47604
YOR133W	0.807841	0.353554	0.189468
YOL023W	0.593567	0.0160248	0.00701583
YML124C	1.77926	0.308512	0.510727
YIL042C	0.702495	0.0593467	0.0265704
YDL134C	0.742706	0.224706	0.110534
YIR026C	0.514182	0.174275	0.0831648
YDL108W	1.55742	0.185176	0.732416
YML112W	1.58413	0.231023	0.636346
YIL113W	0.807128	0.220158	0.107993
YPL203W	0.45005	0.0809236	0.0366484
YJL102W	1.56519	0.169404	0.771076
YNR053C	0.281093	0.0958216	0.0437459
YGL180W	1.04362	0.464822	0.332713
YLR096W	2.66447	0.012006	1.9206
YGR152C	0.484313	0.283752	0.144936
YER008C	5.64784	0.00127837	2.89334
YLR240W	2.05893	0.0643149	1.19169
YBR059C	1.64161	0.0896932	1.04724
YKL048C	0.431548	0.0197948	0.00868299
YIL095W	0.715085	0.0181197	0.00794144
YMR109W	0.874965	0.198167	0.095916
YAL029C	0.879917	0.409126	0.228505
YNR047W	0.649247	0.216299	0.10585
YPR055W	6.52652	0.00857101	2.06697
YMR299C	1.18675	0.384711	0.414866
YNL090W	0.617839	0.189011	0.0909851
YLL010C	2.83256	0.00944053	2.025
YCL024W	0.526755	0.150108	0.070636
YKL101W	1.30004	0.407085	0.390315
YNL020C	0.579175	0.0427011	0.0189524
YIL147C	0.399578	0.0232491	0.0102162
YAR019C	2.31092	0.0132299	1.87844
YPL204W	1.52259	0.148265	0.828962
YDR122W	1.06167	0.440758	0.3558
YNL154C	0.675819	0.186844	0.089826
YHL007C	0.905254	0.348151	0.185853
YIL068C	13.4078	0.000263826	3.57868
YER118C	0.154216	0.0498192	0.0221938
YDL028C	1.36528	0.349458	0.456605
YMR001C	0.867823	0.4161	0.233662
YOR233W	1.82715	0.151828	0.818649
YNL298W	3.25632	0.0580475	1.23622
YBL105C	1.07078	0.431079	0.365443
YOR014W	1.20562	0.321052	0.493425
YGL115W	1.16541	0.304057	0.517044
YER123W	0.71896	0.194255	0.0938023
YOR212W	1.58958	0.170815	0.767474
YLR332W	0.80736	0.295819	0.152316
YOR008C	4.10883	0.00655462	2.18345
YER133W	1.54455	0.0767725	1.11479
YJL095W	0.593949	0.0543192	0.0242554
YAL056W	0.918987	0.401648	0.223043
YHR030C	1.37471	0.35326	0.451905
YHR135C	0.972022	0.472993	0.278183
YBR160W	0.17205	0.0443064	0.0196813
YOR326W	1.41883	0.244874	0.611057
YGL233W	17.8153	0.0010369	2.98426
YNL283C	1.29138	0.269854	0.568872
YDR507C	1.06468	0.460096	0.337152
YNL161W	0.0740507	2.27898e-07	9.89749e-08
YKL079W	3.17513	0.00648005	2.18842
YHR004C	1.97951	0.140464	0.852434
YJR059W	1.90035	0.0975566	1.01074
YLR371W	0.415252	0.0628704	0.0282004
YJL128C	1.97665	0.0423449	1.3732
YNL032W	1.14625	0.361096	0.442378
YBR102C	17.766	0.00149094	2.82654
YBR097W	1.06288	0.417619	0.37922
YOL105C	2.45055	0.022249	1.65269
YHR023W	2.11277	0.110601	0.956242
YKL129C	6.25344	0.101388	0.994013
YML016C	1.97865	0.0299306	1.52388
YNR031C	2.2442	0.0575579	1.23989
YOR371C	2.39272	0.0226888	1.64419
YER025W	0.265682	0.0720072	0.0324554
YLR212C	0.351335	0.208437	0.101515
YHR107C	0.882646	0.338067	0.179186
YLL001W	1.33122	0.149438	0.82554
YOR101W	1.2011	0.343892	0.463578
YGL210W	0.370201	0.22021	0.108022
YCR027C	0.632985	0.283319	0.144674
YDL192W	1.03823	0.407768	0.389586
YMR023C	1.62134	0.30853	0.510702
YMR097C	5.54412	0.105489	0.976793
YKR001C	1.01991	0.474989	0.323317
YKR055W	1.45379	0.315819	0.500562
YOR185C	0.869835	0.389932	0.214622
YML001W	1.7979	0.152869	0.815679
YER006W	0.792695	0.386739	0.212355
YBR118W	0.0809464	0.116805	0.0539435
YNL304W	0.250456	0.0277078	0.0122032
YHR005C	0.543567	0.0107515	0.00469459
YML064C	2.31147	0.153298	0.814464
YBR264C	0.174681	0.0973218	0.044467
YBR164C	0.688878	0.0495971	0.0220923
YJL194W	0.549264	0.0996125	0.0455705
YPR080W	0.0588576	0.0976577	0.0446287
YCR002C	1.22991	0.211528	0.674632
YER020W	0.870907	0.278486	0.141755
YKL154W	0.693875	0.270278	0.136843
YML085C	0.347544	0.0899891	0.0409534
YOR187W	0.963816	0.458371	0.266298
YPL051W	0.629962	0.201302	0.0976175
YNL180C	1.57577	0.257785	0.588743
YKR014C	0.930803	0.464379	0.271142
YOR094W	0.171198	0.103054	0.0472337
YMR173W	0.205847	0.00189745	0.000824835
YBR179C	0.310028	0.00266116	0.00115727
YNL098C	0.356222	0.0626908	0.0281171
YER031C	0.82928	0.391609	0.215817
YOR089C	0.470615	0.104452	0.0479111
YDL137W	0.43739	0.000644182	0.000279855
